# Supplementary material for: Pan-cancer analysis identifies proteasome 26S subunit, ATPase (PSMC) family genes, and related signatures associated with prognosis, immune profile, and therapeutic response in lung adenocarcinoma
Source: Front Genet. 2023 Jan 9;13:1017866. doi: 10.3389/fgene.2022.1017866 (PMC9868736; doi:10.3389/fgene.2022.1017866)
Supplement: Supplementary file 3 [file Table2.XLSX]

## Sheet: Sheet1
计数项:PD-L1 positive (≥1%)	列标签
行标签	No	Yes	(空白)	总计
High	3	7		10
Low	6	5		11
(空白)
总计	9	12		21
							High	0.3	0.7		10
							Low	0.545455	0.454545		11

## Sheet: data (7)
No.	Age	Diagnosis	T Stage	N Stage	M stage	Group	Tumor cell contents (%)	TPS(%)	PD-L1 positive (≥1%)
P001	63	lung adenocarcinoma	T2	N0	M0	High	40	0	No
P002	62	lung adenocarcinoma	T2	N0	M0	Low	35	5	Yes
P003	59	lung adenocarcinoma	T1	N0	M0	Low	35	8	Yes
P004	53	lung adenocarcinoma	T2	N1	M0	Low	30	50	Yes
P005	64	lung adenocarcinoma	T1	N0	M0	High	15	68	Yes
P006	48	lung adenocarcinoma	T2	N0	M0	Low	5	8	Yes
P007	65	lung adenocarcinoma	T1	N0	M0	Low	40	0	No
P008	55	lung adenocarcinoma	T3	N2	M1	High	70	0	No
P009	64	lung adenocarcinoma	T3	N1	M0	High	5	1	Yes
P010	58	lung adenocarcinoma	T2	N0	M0	Low	5	30	Yes
P011	34	lung adenocarcinoma	T1	N0	M0	Low	2	0	No
P012	65	lung adenocarcinoma	T2	N0	MX	Low	30	0	No
P013	67	lung adenocarcinoma	T4	N1	M1	High	50	42	Yes
P014	72	lung adenocarcinoma	T3	N3	M1	High	80	0	No
P015	55	lung adenocarcinoma	T2	N0	M0	High	20	75	Yes
P016	48	lung adenocarcinoma	T2	N0	M0	Low	70	0	No
P017	55	lung adenocarcinoma	T2	N0	M0	High	10	90	Yes
P018	54	lung adenocarcinoma	T3	N0	M0	High	20	45	Yes
P019	51	lung adenocarcinoma	T1	N0	M0	Low	5	0	No
P020	71	lung adenocarcinoma	T1	N0	M0	Low	5	0	No
P021	67	lung adenocarcinoma	T2	N0	M0	High	5	15	Yes
