# Supplementary material for: Pan-cancer analysis identifies proteasome 26S subunit, ATPase (PSMC) family genes, and related signatures associated with prognosis, immune profile, and therapeutic response in lung adenocarcinoma
Source: Front Genet. 2023 Jan 9;13:1017866. doi: 10.3389/fgene.2022.1017866 (PMC9868736; doi:10.3389/fgene.2022.1017866)
Supplement: Supplementary file 6 [file Table3.XLSX]

## Sheet: 工作表 1
Genes	TCGA	GSE72094	Overlapped	Regulation
A2M		√		down
AAAS	√			up
AACS	√			up
AAGAB	√			up
AAMP	√			up
AARS	√			up
AARS2	√			up
AARSD1	√			up
AASDH	√			up
AASDHPPT	√			up
AATF	√	√	√	up
AATK		√		down
ABCA10		√		down
ABCA3		√		down
ABCA6		√		down
ABCA8	√	√	√	down
ABCA9		√		down
ABCB10	√			up
ABCB7	√			up
ABCB8	√			up
ABCB9	√			up
ABCC1	√			up
ABCC5	√			up
ABCD1	√	√	√	up
ABCE1	√	√	√	up
ABCF1	√	√	√	up
ABCF2	√	√	√	up
ABCF3	√	√	√	up
ABHD10	√			up
ABHD11	√			up
ABHD12	√			up
ABHD14B		√		down
ABHD15	√			up
ABHD3	√			up
ABHD4	√			up
ABHD5	√			up
ABI1	√			up
ABI2	√			up
ABI3BP		√		down
ABL1	√			up
ABL2	√			up
ABT1	√			up
ABTB2	√			up
ACACA	√			up
ACACB		√		down
ACAD9	√			up
ACADL		√		down
ACADSB		√		down
ACAP2	√			up
ACAT2	√			up
ACBD3	√			up
ACBD5	√			up
ACBD6	√			up
ACD	√			up
ACER3	√			up
ACLY	√			up
ACO2	√			up
ACOT11	√			up
ACOT13	√	√	√	up
ACOT4	√			up
ACOT7	√			up
ACOT8	√			up
ACOT9	√			up
ACOX1	√			up
ACOXL	√			down
ACP1	√			up
ACP2	√	√	√	up
ACRV1	√			up
ACSBG1		√		down
ACSL3	√			up
ACSM5		√		down
ACSS1		√		down
ACTB	√			up
ACTG1	√			up
ACTL6A	√	√	√	up
ACTN1	√			up
ACTN4	√			up
ACTR10	√	√	√	up
ACTR1A	√			up
ACTR2	√			up
ACTR3	√	√	√	up
ACTR3B	√			up
ACTR5	√			up
ACTR6	√			up
ACVR1	√			up
ACVR2B	√			up
ACYP1	√			up
ADA	√			up
ADAM10	√			up
ADAM17	√			up
ADAM9	√			up
ADAMTS1		√		down
ADAMTS17		√		down
ADAMTS8		√		down
ADAMTS9-AS1		√		down
ADAMTSL3		√		down
ADAR	√			up
ADAT1	√			up
ADCK1	√			up
ADCK2	√			up
ADCK3		√		down
ADCY9		√		down
ADH1B	√	√	√	down
ADH5	√			up
ADHFE1		√		down
ADIPOR1	√			up
ADIPOR2	√			up
ADK	√			up
ADM	√			up
ADNP	√			up
ADNP2	√			up
ADO	√			up
ADPRHL2	√			up
ADRA1A		√		down
ADRB2		√		down
ADRBK1	√			up
ADRM1	√	√	√	up
ADSL	√	√	√	up
ADSS	√			up
AEBP2	√			up
AFAP1	√			up
AFF3		√		down
AFG3L2	√			up
AFTPH	√			up
AGAP1	√			up
AGBL5	√			up
AGER		√		down
AGFG1	√			up
AGGF1	√			up
AGK	√			up
AGL	√			up
AGPAT1	√			up
AGPAT3	√			up
AGPAT5	√			up
AGPAT6	√			up
AGPS	√			up
AHCTF1	√			up
AHCY	√	√	√	up
AHCYL1	√			up
AHDC1	√			up
AHSA1	√	√	√	up
AHSG	√			up
AIDA	√			up
AIFM1	√			up
AIG1	√			up
AIM1	√			up
AIM1L	√			up
AIMP1	√			up
AIMP2	√	√	√	up
AJUBA	√			up
AK1		√		down
AK2	√			up
AK3		√		down
AK4	√			up
AKAP10	√			up
AKAP11		√		down
AKAP13		√		down
AKIP1	√			up
AKIRIN1	√			up
AKIRIN2	√			up
AKR1A1	√			up
AKR7A2	√			up
AKT1	√			up
AKT1S1	√			up
AKT2	√			up
ALDH18A1	√			up
ALDH1B1	√			up
ALDH2		√		down
ALDH3B2	√			up
ALDH9A1	√			up
ALDOA	√	√	√	up
ALG12	√			up
ALG3	√	√	√	up
ALG6	√			up
ALG8	√	√	√	up
ALKBH1	√			up
ALKBH2	√			up
ALKBH4	√			up
ALKBH6	√			up
ALKBH8	√			up
ALS2	√			up
AMACR	√			up
AMBRA1	√			up
1	√			up
AMFR	√			up
AMIGO1		√		down
AMIGO2	√			up
AMMECR1	√			up
AMMECR1L	√			up
AMN1	√			up
AMOTL2	√			up
AMPD1	√			down
AMPD2	√			up
AMT		√		down
AMZ2	√			up
ANAPC1	√			up
ANAPC10	√			up
ANAPC11	√	√	√	up
ANAPC13	√			up
ANAPC5	√			up
ANAPC7	√			up
ANGPT1		√		down
ANKFY1		√		down
ANKIB1	√			up
ANKLE2	√			up
ANKMY1		√		down
ANKMY2	√			up
ANKRD10		√		down
ANKRD13C	√			up
ANKRD17	√	√	√	up
ANKRD19P		√		down
ANKRD27	√			up
ANKRD29		√		down
ANKRD32	√			up
ANKRD39	√			up
ANKRD40	√			up
ANKRD44		√		down
ANKRD49	√			up
ANKRD52	√			up
ANKS1A	√			up
ANKS6		√		down
ANLN	√	√	√	up
ANO10	√			up
ANO6	√			up
ANO7	√			up
ANP32A	√			up
ANP32B	√			up
ANP32E	√			up
ANXA2	√			up
ANXA5	√			up
ANXA7	√			up
AOC3		√		down
AP1AR	√			up
AP1B1	√			up
AP1G1	√			up
AP1M1	√			up
AP1S1	√			up
AP1S3	√			up
AP2A1	√			up
AP2B1	√			up
AP2M1	√			up
AP2S1	√			up
AP3D1	√			up
AP3M1	√			up
AP3M2	√			up
AP3S1	√			up
AP4E1	√			up
AP4M1	√			up
AP4S1		√		up
APAF1	√			up
APC		√		down
APCDD1L	√	√	√	up
APEX1	√	√	√	up
APEX2	√	√	√	up
APH1A	√			up
APH1B		√		down
API5	√			up
APITD1	√			up
APOBEC3B	√	√	√	up
APOL2	√			up
APOO	√			up
APOOL	√			up
APOPT1	√	√	√	up
APP	√			up
APPBP2	√			up
APPL2	√			up
APTX	√			up
AQP11	√			up
AQP7P1		√		down
AQR	√			up
ARCN1	√			up
ARF1	√			up
ARF3	√			up
ARF5	√			up
ARF6	√			up
ARFGAP2	√			up
ARFGAP3	√			up
ARFGEF2	√			up
ARFIP1	√			up
ARHGAP1	√			up
ARHGAP10	√			up
ARHGAP11A	√	√	√	up
ARHGAP19	√			up
ARHGAP24		√		down
ARHGAP32	√			up
ARHGAP35	√			up
ARHGAP39	√			up
ARHGAP5	√			up
ARHGAP6		√		down
ARHGDIA	√			up
ARHGEF12		√		down
ARHGEF15		√		down
ARHGEF16	√			up
ARHGEF18	√			up
ARHGEF2		√		down
ARHGEF5	√			up
ARID1A	√			up
ARID1B	√			up
ARIH1	√			up
1	√			up
ARL13B	√			up
16	√			up
2	√			up
ARL2BP	√			up
ARL4A	√			up
ARL5A	√			up
ARL5B	√			up
ARL6IP1	√			up
ARL6IP6	√			up
ARL8B	√			up
ARMC1	√			up
ARMC10	√			up
ARMC6	√			up
ARMC7	√			up
ARMC8	√			up
ARMCX4		√		down
ARMCX5	√			up
ARNT		√		down
ARNTL2	√	√	√	up
ARPC1A	√	√	√	up
ARPC1B	√			up
ARPC2	√			up
ARPC3	√	√	√	up
ARPC5	√			up
ARPC5L	√			up
ARPP19	√			up
ARSB	√			up
ARSJ	√			up
ARSK	√			up
ART4		√		down
ASAH2B	√			up
ASAP1	√			up
ASB1	√			up
ASB6	√			up
ASB7	√			up
ASB8	√			up
ASCC1	√			up
ASCC3	√			up
ASF1B	√	√	√	up
ASH1L		√		down
ASH2L	√			up
ASNA1	√			up
ASNS	√	√	√	up
ASNSD1	√			up
ASPA		√		down
ASPH	√			up
ASPM	√	√	√	up
ASTE1	√			up
ASXL1	√			up
ASXL2	√			up
ATAD1	√			up
ATAD2	√	√	√	up
ATAD3A	√	√	√	up
ATAD5	√	√	√	up
ATF1	√			up
ATF2	√			up
ATF5		√		up
ATF6	√			up
ATF6B	√			up
ATF7		√		down
ATF7IP	√			up
ATG10	√			up
ATG12	√			up
ATG13	√			up
ATG14	√			up
ATG16L1	√			up
ATG3	√	√	√	up
ATG4A	√			up
ATG4B	√			up
ATG4C	√			up
ATG5	√			up
ATG9A	√			up
ATIC	√	√	√	up
ATL1	√			up
ATL2	√			up
ATL3	√	√	√	up
ATMIN	√			up
ATOH8	√	√	√	down
ATOX1	√	√	√	up
ATP10D	√			up
ATP11B	√			up
ATP11C	√			up
ATP13A2	√			up
ATP13A3	√			up
ATP1A2		√		down
ATP1B2		√		down
ATP1B3	√			up
ATP2A2	√			up
ATP2B1	√			up
ATP2B4		√		down
ATP2C1	√			up
ATP5B	√			up
ATP5C1	√	√	√	up
ATP5F1	√			up
ATP5G1	√			up
ATP5G3	√			up
ATP5H	√	√	√	up
ATP5J	√			up
ATP5J2	√	√	√	up
ATP5S	√			up
ATP5SL	√			up
ATP6AP1	√			up
ATP6AP2	√			up
ATP6V0A2	√			up
ATP6V0E2	√			up
ATP6V1A	√			up
ATP6V1C1	√			up
ATP6V1D	√	√	√	up
ATP6V1E1	√			up
ATP6V1E2	√			up
ATP6V1F	√			up
ATP6V1G1	√			up
ATP7A	√			up
ATP8B3	√			up
ATP9A	√			up
ATPAF1	√			up
ATRIP	√			up
ATXN10	√			up
ATXN2L	√			up
ATXN3	√			up
ATXN7		√		down
ATXN7L3	√			up
ATXN7L3B	√			up
AUP1	√			up
AURKA	√	√	√	up
AURKAIP1	√	√	√	up
AURKB	√	√	√	up
AVEN	√			up
AVL9	√	√	√	up
AXIN1	√			up
AXIN2		√		down
AZI2	√			up
AZIN1	√			up
B3GALNT1	√			up
B3GALNT2	√			up
B3GALT2	√			down
B3GALT6	√			up
B3GNT2	√			up
B3GNT4		√		up
B3GNT5	√			up
B4GALNT1	√			up
B4GALT1	√			up
B4GALT2	√			up
B4GALT3	√			up
B4GALT4	√			up
B4GALT5	√			up
BABAM1	√			up
BACH1	√			up
BAG3	√			up
BAG4	√			up
BAG5	√			up
BAG6	√			up
BAIAP2L1	√			up
BAK1	√			up
BANF1	√			up
BANP	√			up
BARD1	√			up
BATF2	√			up
BAX	√			up
BAZ1A	√			up
BAZ1B	√			up
BAZ2A	√			up
BAZ2B		√		down
BBS7	√			up
BBS9	√			up
BBX	√			up
BCAP29	√			up
BCAP31	√			up
BCAR1	√			up
BCAR3	√			up
BCAS2	√	√	√	up
BCAS4	√			up
BCCIP	√			up
BCHE		√		down
BCKDK	√			up
BCL10	√			up
BCL2L1	√			up
BCL2L10	√			up
BCL2L11	√			up
BCL2L12	√	√	√	up
BCL2L13	√			up
BCL7A	√			up
BCL7B	√			up
BCL9	√			up
BCL9L	√			up
BCLAF1	√			up
BCORL1	√			up
BCR	√			up
BCS1L	√			up
BDH2		√		down
BECN1	√			up
BEND3	√			up
BEND6	√			up
BEND7		√		down
BHLHB9	√			up
BICD1	√			up
BID	√			up
BIN1	√			up
BIRC2	√			up
BIRC5	√	√	√	up
BIRC6	√			up
BIVM		√		down
BLCAP	√			up
BLM	√	√	√	up
BLMH	√			up
BLOC1S2	√			up
BLOC1S3	√			up
BLVRA	√			up
BLZF1	√			up
BMP8A		√		up
BMPER		√		down
BMS1	√	√	√	up
BNIP1	√			up
BOD1	√			up
BOLA3	√	√	√	up
1	√	√	√	up
BORA	√	√	√	up
BPGM	√			up
BPHL	√			up
BPNT1	√			up
BPTF	√			up
BRAP	√			up
BRAT1	√			up
BRCA1	√	√	√	up
BRCA2	√			up
BRCC3	√			up
BRD2	√			up
BRD3	√			up
BRD4	√			up
BRD9	√			up
BRE	√			up
BRF2	√			up
BRI3BP	√	√	√	up
BRIP1	√	√	√	up
BRIX1	√			up
BRMS1	√			up
BRMS1L	√	√	√	up
BRPF1	√			up
BRPF3	√			up
BRWD3	√			up
BSDC1	√			up
BTBD1	√			up
BTBD10	√			up
BTBD2	√			up
BTBD7	√			up
BTBD8	√			up
BTF3L4	√	√	√	up
BTG2	√	√	√	down
BTNL9		√		down
BTRC	√			up
BUB1	√	√	√	up
BUB1B	√	√	√	up
BUB3	√	√	√	up
BUD13	√			up
BUD31	√	√	√	up
BYSL	√	√	√	up
BZRAP1		√		down
BZW1	√	√	√	up
BZW2	√			up
C10orf12	√			up
C10orf2	√	√	√	up
C10orf32		√		down
C10orf35	√			up
C10orf55		√		up
C10orf88	√			up
C11orf24	√			up
C11orf30	√			up
C11orf31	√			up
C11orf57	√			up
C11orf58	√			up
C11orf68	√			up
C11orf73	√	√	√	up
C11orf80	√			up
C11orf84	√			up
C12orf10	√			up
C12orf29	√	√	√	up
C12orf4	√			up
C12orf43	√			up
C12orf45	√	√	√	up
C12orf49	√			up
C12orf65	√			up
C12orf66	√			up
C12orf73	√			up
C14orf1	√			up
C14orf119	√			up
C14orf166	√	√	√	up
C14orf169	√			up
C14orf2	√	√	√	up
C14orf80	√	√	√	up
C14orf93	√			up
C15orf39	√			up
C15orf41	√			up
C15orf48	√	√	√	up
C15orf59		√		down
C16orf52		√		down
C16orf59	√	√	√	up
C16orf70	√			up
C16orf72	√			up
C16orf87	√			up
C16orf89	√	√	√	down
C16orf91	√	√	√	up
C17orf104	√			up
C17orf53	√	√	√	up
C17orf58	√	√	√	up
C17orf62	√			up
C17orf75	√			up
C17orf80	√			up
C17orf89	√			up
C17orf96	√			up
C18orf21	√			up
C18orf54	√			up
C19orf12	√			up
C19orf26	√			up
C19orf47	√			up
C19orf48	√	√	√	up
C19orf52	√			up
C19orf57	√			up
C1D	√			up
C1GALT1	√			up
C1GALT1C1	√			up
C1orf109	√			up
C1orf112	√	√	√	up
C1orf122	√			up
C1orf131	√			up
C1orf159	√			up
C1orf174	√			up
C1orf186		√		down
C1orf21		√		down
C1orf216	√			up
C1orf27	√			up
C1orf35	√			up
C1orf43	√			up
C1orf50	√			up
C1orf52	√			up
C1orf74	√			up
C1QL1	√			up
C1QL4	√			up
C1QTNF2		√		down
C1QTNF6	√	√	√	up
C1QTNF7		√		down
C20orf194		√		down
C20orf27	√			up
C21orf2		√		down
C21orf59	√			up
C22orf46	√			up
C2CD3	√			up
C2orf16	√			up
C2orf40		√		down
C2orf42	√			up
C2orf44	√			up
C2orf47	√			up
C2orf48	√			up
C2orf49	√	√	√	up
C2orf68	√			up
C2orf69	√			up
C3	√			down
C3orf17	√			up
C3orf33	√			up
C3orf38	√			up
C3orf67	√			up
C4orf27	√			up
C4orf3	√			up
C4orf32		√		down
C4orf46	√			up
C5orf15	√			up
C5orf22	√			up
C5orf28	√			up
C5orf34	√	√	√	up
C5orf51	√			up
C6orf106	√			up
C6orf118		√		down
C6orf120	√			up
C6orf47	√			up
C6orf62	√			up
C6orf89	√			up
C6orf99	√			up
C7	√	√	√	down
C7orf25	√			up
C7orf26	√			up
C7orf43	√			up
C7orf49	√	√	√	up
C7orf50	√			up
C7orf60	√			up
C7orf73	√	√	√	up
C8orf33	√	√	√	up
C8orf34	√			down
C8orf37	√	√	√	up
C9orf114	√			up
C9orf152		√		down
C9orf40	√			up
C9orf41	√			up
C9orf64	√			up
C9orf69	√			up
C9orf78	√			up
CA3		√		down
CA5BP1	√			up
CAB39	√			up
CABLES1		√		down
CABLES2	√			up
CABYR	√			up
CACHD1		√		down
CACNA1C		√		down
CACNA2D2	√	√	√	down
CACNB4		√		down
CACYBP	√			up
CAD	√	√	√	up
CALCOCO1		√		down
CALCOCO2	√			up
CALM1	√			up
CALM2	√			up
CALM3	√			up
CALR	√			up
CALU	√	√	√	up
CAMK2G	√			up
CAMK2N2	√			up
CAMKK2	√			up
CAMSAP1	√			up
CAMSAP2	√			up
CAMTA1	√			up
CAND1	√			up
CANT1	√			up
CAP1	√			up
CAP2	√			up
CAPN1	√			up
CAPN2	√			up
CAPN3		√		down
CAPN7		√		down
CAPNS1	√			up
CAPRIN1	√			up
CAPZA1	√			up
CAPZA2	√			up
CAPZB	√			up
CARHSP1	√			up
CARM1	√			up
CARS	√			up
CASC3	√			up
CASC5	√	√	√	up
CASK	√			up
CASKIN2	√			up
CASP12	√			down
CASP2	√			up
CASP3	√			up
CASP6	√			up
CASP8	√			up
CASP8AP2	√			up
CASP9	√			up
CASQ2		√		down
CAST	√			up
CASZ1		√		down
CAT		√		down
CAV3		√		down
CBFA2T2	√			up
CBFA2T3		√		down
CBFB	√			up
CBLL1	√			up
CBX1	√			up
CBX2	√			up
CBX3	√	√	√	up
CBX4	√			up
CBX5	√			up
CBX7		√		down
CBX8	√			up
CC2D1B	√			up
CC2D2A		√		down
CCAR1	√			up
CCDC113	√			up
CCDC117	√			up
CCDC120	√			up
CCDC124	√			up
CCDC126	√			up
CCDC127	√			up
CCDC132	√			up
CCDC134	√			up
CCDC137	√	√	√	up
CCDC138	√			up
CCDC142	√			up
CCDC15	√			up
CCDC150	√	√	√	up
CCDC167	√	√	√	up
CCDC18	√	√	√	up
CCDC22	√			up
CCDC23	√			up
CCDC25	√			up
CCDC34	√	√	√	up
CCDC39		√		down
CCDC43	√			up
CCDC47	√			up
CCDC50		√		down
CCDC51	√			up
CCDC58	√			up
CCDC59	√			up
CCDC6	√			up
CCDC69	√			down
CCDC77	√			up
CCDC85C	√			up
CCDC86	√	√	√	up
CCDC87	√			up
CCDC9	√			up
CCDC90B	√			up
CCDC91	√			up
CCDC97	√			up
CCHCR1	√	√	√	up
CCL26		√		up
CCL7		√		up
CCL8		√		up
CCM2	√			up
CCNA2	√	√	√	up
CCNB1	√	√	√	up
CCNB2	√	√	√	up
CCNC	√			up
CCNE1	√	√	√	up
CCNE2	√			up
CCNF	√	√	√	up
CCNG2	√			up
CCNJ	√			up
CCNK	√			up
CCNT1	√			up
CCNY	√			up
CCNYL1	√			up
CCRN4L	√			up
CCT2	√			up
CCT3	√	√	√	up
CCT4	√	√	√	up
CCT5	√			up
CCT6A	√	√	√	up
CCT7	√	√	√	up
CCT8	√	√	√	up
CD109	√			up
CD1C		√		down
CD207		√		down
CD276	√			up
CD2AP	√			up
CD2BP2	√			up
CD300LG		√		down
CD34		√		down
CD36		√		down
CD3EAP	√			up
CD79A	√			down
CD81		√		down
CDADC1	√			up
CDC123	√			up
CDC14B		√		down
CDC20	√	√	√	up
CDC23	√			up
CDC25A	√	√	√	up
CDC25B	√			up
CDC25C	√	√	√	up
CDC26	√			up
CDC27	√			up
CDC34	√			up
CDC37	√			up
CDC40	√			up
CDC42	√			up
CDC42BPB	√			up
CDC42BPG	√			up
CDC42EP4	√			up
CDC42SE1	√			up
CDC45	√	√	√	up
CDC5L	√			up
CDC6	√	√	√	up
CDC7	√	√	√	up
CDC73	√			up
CDCA2	√	√	√	up
CDCA3	√	√	√	up
CDCA4	√	√	√	up
CDCA5	√	√	√	up
CDCA7	√			up
CDCA8	√	√	√	up
CDH1	√			up
CDH18	√			up
CDH24	√	√	√	up
CDH5		√		down
CDHR3		√		down
CDK1	√	√	√	up
CDK12	√			up
CDK13	√			up
CDK16	√	√	√	up
CDK19	√			up
CDK2	√			up
CDK2AP1	√			up
CDK4	√			up
CDK5	√			up
CDK5R1	√			up
CDK5RAP1	√			up
CDK6	√			up
CDK8	√			up
CDK9	√			up
CDKAL1	√			up
CDKL1		√		down
CDKL5		√		down
CDKN2AIPNL	√			up
CDKN2C	√			up
CDKN2D	√			up
CDKN3	√	√	√	up
CDO1		√		down
CDR2	√			up
CDR2L	√			up
CDS1		√		down
CDS2	√			up
CDT1	√	√	√	up
CDV3	√			up
CDYL	√			up
CEACAM8		√		down
CEBPG	√			up
CEBPZ	√	√	√	up
CECR5	√			up
CELF1	√			up
CELF2		√		down
CELF6		√		down
CENPA	√	√	√	up
CENPB	√			up
CENPBD1	√			up
CENPE	√	√	√	up
CENPF	√	√	√	up
CENPH	√	√	√	up
CENPI	√	√	√	up
CENPK	√	√	√	up
CENPL	√	√	√	up
CENPM	√	√	√	up
CENPN	√	√	√	up
CENPO	√			up
CENPP	√	√	√	up
CENPQ	√			up
CENPW	√	√	√	up
CEP104	√			up
CEP135	√			up
CEP152	√			up
CEP19	√			up
CEP192	√			up
CEP250	√			up
CEP290	√			up
CEP350	√			up
CEP41	√			up
CEP55	√	√	√	up
CEP57	√			up
CEP57L1	√	√	√	up
CEP63	√			up
CEP72	√			up
CEP76	√			up
CEP78	√			up
CEP85	√			up
CEP89	√			up
CEP97	√			up
CERS5	√			up
CERS6	√			up
CETN2	√			up
CFDP1	√			up
CFL1	√			up
CFL2	√			up
CGNL1		√		down
CHAC2	√			up
CHAF1A	√	√	√	up
CHAF1B	√	√	√	up
CHAMP1	√			up
CHCHD1		√		up
CHCHD2	√			up
CHCHD3	√	√	√	up
CHD1L	√			up
CHD4	√			up
CHD7	√			up
CHD8	√			up
CHEK1	√	√	√	up
CHEK2	√	√	√	up
CHERP	√			up
CHFR	√			up
CHIA		√		down
CHM	√			up
CHMP1A	√			up
CHMP2A	√			up
CHMP2B	√			up
CHMP4A	√			up
CHMP4B	√			up
CHMP4C	√			up
CHMP5	√			up
CHORDC1	√			up
CHPF2		√		up
CHRAC1	√			up
CHRDL1		√		down
CHST14	√			up
CHTF18	√	√	√	up
CHTF8	√			up
CHTOP	√			up
CHUK	√			up
CHURC1	√			up
CIAO1	√	√	√	up
CIAPIN1	√	√	√	up
CIB2	√			up
CIDECP	√			up
CINP	√	√	√	up
CIRBP		√		down
CIRH1A	√	√	√	up
CISD1	√	√	√	up
CISD2	√			up
CISD3	√			up
CITED2		√		down
CIZ1	√			up
CKAP2	√	√	√	up
CKAP2L	√	√	√	up
CKAP4	√			up
CKAP5	√	√	√	up
CKLF	√			up
CKS1B	√	√	√	up
CKS2	√	√	√	up
CLASP1	√			up
CLASP2		√		down
CLCN2	√			up
CLCN3	√			up
CLCN4	√			up
CLCN7	√			up
CLDN12	√			up
CLDN18		√		down
CLDN4	√			up
CLDND1	√			up
CLEC14A		√		down
CLEC3B	√	√	√	down
CLEC4F		√		down
CLIC1	√	√	√	up
CLIP1	√			up
CLMN	√			up
CLN6	√			up
CLNS1A	√	√	√	up
CLOCK	√			up
1	√	√	√	up
CLPB	√	√	√	up
CLPTM1	√			up
CLPTM1L	√			up
CLPX	√	√	√	up
CLSPN	√	√	√	up
CLSTN1	√			up
CLTA	√			up
CLTC	√			up
CLTCL1	√			up
CLU		√		down
CMAHP	√			down
CMAS	√			up
CMPK1	√			up
CMPK2	√			up
CMTM1	√			up
CMTM3	√			up
CNBP	√			up
CNIH2	√			up
CNKSR2		√		down
CNKSR3	√			up
CNNM3	√	√	√	up
CNNM4	√			up
CNOT1	√			up
CNOT10	√			up
CNOT2	√			up
CNOT3	√			up
CNOT4	√			up
CNOT6	√			up
CNOT7	√			up
CNP	√			up
CNPPD1	√	√	√	up
CNPY3	√			up
CNPY4	√			up
CNTFR		√		down
CNTLN	√			up
COASY	√	√	√	up
COBLL1		√		down
COG1	√			up
COG2	√			up
COG4	√			up
COG5	√	√	√	up
COG6	√			up
COG8	√			up
COIL	√			up
COL11A1	√	√	√	up
COL4A5		√		down
COL4A6		√		down
COL6A6		√		down
COMMD2	√			up
COMMD4	√			up
COMMD5	√			up
COMMD6		√		down
COMMD7	√			up
COMMD8	√			up
COMMD9	√			up
COPA	√			up
COPB1	√			up
COPB2	√	√	√	up
COPG2	√			up
COPS2	√			up
COPS3	√			up
COPS4	√			up
COPS5	√			up
COPS6	√	√	√	up
COPS7A	√			up
COPS7B	√			up
COPS8	√	√	√	up
COPZ1	√			up
COQ10B	√			up
COQ2	√			up
COQ3	√			up
COQ5	√			up
COQ6	√			up
CORO1B	√			up
CORO1C	√			up
CORO2B		√		down
COX10	√			up
COX11	√			up
COX15	√			up
COX16	√	√	√	up
COX17		√		up
COX19	√			up
COX4I2		√		down
COX5A	√			up
COX5B		√		up
COX6A1	√			up
COX6B1	√	√	√	up
COX6C		√		up
COX7A2L	√			up
COX8A	√			up
CPD	√			up
CPEB3		√		down
CPNE3	√			up
CPOX	√			up
CPSF2	√	√	√	up
CPSF3	√	√	√	up
CPSF3L	√			up
CPSF4	√	√	√	up
CPSF6	√			up
CPSF7	√			up
CPT2	√			up
CRAT	√			up
CRCP	√			up
CREB1	√			up
CREBBP		√		down
CREG2	√			up
CRIM1		√		down
CRIPT	√	√	√	up
CRKL	√			up
CRLF3	√			up
CRNKL1	√			up
CROT	√			up
CRTAC1		√		down
CRTAP		√		down
CRTC3		√		down
CRY1	√			up
CRY2		√		down
CRYL1		√		down
CS	√			up
CSAD		√		down
CSDE1	√			up
CSE1L	√	√	√	up
CSK	√			up
CSNK1A1	√			up
CSNK1D	√	√	√	up
CSNK1E	√			up
CSNK1G1	√			up
CSNK1G2	√			up
CSNK2A1	√			up
CSNK2A2	√			up
CSNK2B	√			up
CSRNP1		√		down
CSRNP2	√			up
CSRP2BP	√			up
CSTF1	√			up
CSTF2	√	√	√	up
CSTF2T	√			up
CSTF3	√			up
CTBP1	√			up
CTBP2	√			up
CTBS	√			up
CTCF	√			up
CTDNEP1	√			up
CTDSPL		√		down
CTDSPL2	√			up
CTHRC1	√	√	√	up
CTNNA1	√			up
CTNNBIP1	√			up
CTNNBL1	√			up
CTR9	√			up
CTSA	√			up
CTSC	√			up
CTSH		√		down
CTTN	√			up
CTTNBP2NL	√			up
CTU2	√			up
CUEDC1	√			up
CUL1	√			up
CUL2	√			up
CUL3	√	√	√	up
CUL4A	√			up
CUL4B	√			up
CUL5	√			up
CUL7	√			up
CUTC	√			up
CUX1		√		down
CWC15	√			up
CWC22	√			up
CWC25	√			up
CWC27	√			up
CWF19L1	√			up
CXCL10		√		up
CXCL11		√		up
CXCL9		√		up
CXorf38	√			up
CXorf40A	√			up
CYB561	√			up
CYB5B	√			up
CYB5RL	√			up
CYBRD1		√		down
CYC1	√			up
CYCS	√			up
CYFIP1	√			up
CYFIP2		√		down
CYP20A1	√			up
CYP21A2		√		down
CYP3A7		√		down
CYP4B1		√		down
CYP4X1		√		down
CYP4Z1		√		down
CYP51A1	√			up
CYTH2	√			up
CYYR1		√		down
DAAM1	√			up
DAAM2		√		down
DACH1		√		down
DAD1	√	√	√	up
DAG1	√			up
DAGLA	√			up
DAP	√			up
DAP3	√			up
DAPK1		√		down
DAPK2		√		down
DAPK3	√			up
DARS	√			up
DARS2	√			up
DAXX	√			up
DAZAP1	√			up
DAZAP2	√			up
DBF4	√	√	√	up
DBF4B	√			up
DBN1	√			up
DBNDD1	√			up
DBNL	√			up
DBR1	√			up
DCAF10	√			up
DCAF11	√			up
DCAF12	√			up
DCAF13	√	√	√	up
DCAF16	√			up
DCAF17	√			up
DCAF4	√			up
DCAF5	√			up
DCAF6	√			up
DCAF7	√			up
DCAF8		√		down
DCBLD1	√			up
DCBLD2	√			up
DCK	√			up
DCLRE1A	√			up
DCLRE1B	√			up
DCPS	√			up
DCTN2	√			up
DCTN5	√	√	√	up
DCTPP1	√			up
DCUN1D1	√			up
DCUN1D4	√			up
DCUN1D5	√			up
DDA1	√			up
DDAH2	√			up
DDB1	√			up
DDIT3	√			up
DDN	√			up
DDOST	√			up
DDR1	√			up
DDX1	√			up
DDX10	√	√	√	up
DDX17		√		down
DDX18	√			up
DDX19A	√			up
DDX20	√			up
DDX21	√			up
DDX23	√			up
DDX27	√			up
DDX28	√			up
DDX31	√			up
DDX39A	√	√	√	up
DDX3X	√			up
DDX41	√	√	√	up
DDX42	√			up
DDX46	√			up
DDX47	√			up
DDX49	√	√	√	up
DDX5	√	√	√	up
DDX50	√			up
DDX51	√			up
DDX52	√			up
DDX54	√			up
DDX55	√	√	√	up
DDX56	√	√	√	up
DDX58	√			up
DDX6	√			up
DDX60	√			up
DDX60L	√			up
DEDD	√			up
DEGS1	√			up
DEK	√			up
DENND1A	√			up
DENND5A	√			up
DENR	√	√	√	up
DEPDC1	√	√	√	up
DEPDC1B	√	√	√	up
DEPDC4	√			up
DEPDC7	√			up
DERA	√			up
DERL1	√			up
DFFA	√			up
DGCR14	√			up
DGCR8	√			up
DGKZ	√			up
DGUOK	√			up
DHCR7	√	√	√	up
DHDDS	√			up
DHFR	√			up
DHODH	√			up
DHRS11	√			up
DHRS13	√			up
DHRS7	√			up
DHRSX	√			up
DHX15	√			up
DHX16	√			up
DHX30	√			up
DHX33	√			up
DHX34	√			up
DHX35	√			up
DHX36	√			up
DHX37	√			up
DHX40	√			up
DHX57	√			up
DHX8	√			up
DHX9	√			up
DIABLO	√	√	√	up
DIAPH1	√			up
DIAPH2		√		down
DIAPH3	√	√	√	up
DICER1	√			up
DIEXF	√			up
DIMT1	√			up
DIO3OS	√			down
DIP2B	√			up
DIRC2	√			up
DIS3	√			up
DISP1		√		down
DIXDC1		√		down
DKC1	√	√	√	up
DLAT	√			up
DLC1		√		down
DLD	√			up
DLG1	√			up
DLG3	√			up
DLG5	√			up
DLGAP4	√			up
DLGAP5	√	√	√	up
DLST	√			up
DLX1	√			up
DLX2	√			up
DMBT1		√		down
DMC1	√			up
DMWD	√			up
DNA2	√			up
DNAAF2	√			up
DNAH14	√			up
DNAJA1	√	√	√	up
DNAJA2	√			up
DNAJA3	√			up
DNAJB1	√			up
DNAJB11	√	√	√	up
DNAJB2	√			up
DNAJB4	√			up
DNAJB6	√			up
DNAJC10	√			up
DNAJC11	√			up
DNAJC13	√			up
DNAJC14	√			up
DNAJC16	√			up
DNAJC19	√			up
DNAJC2	√	√	√	up
DNAJC21	√			up
DNAJC25	√			up
DNAJC27		√		down
DNAJC6	√			up
DNAJC7	√			up
DNAJC8	√			up
DNAJC9	√			up
DNAL1	√			up
DNAL4	√			up
DNASE1	√			up
DNASE1L1	√			up
DNASE1L3		√		down
DNASE2B		√		down
DNM1L	√			up
DNMT1	√			up
DNMT3A	√			up
DNMT3B	√			up
DNPEP	√			up
DNTTIP1	√	√	√	up
DNTTIP2	√	√	√	up
DOCK7	√			up
DOLK	√			up
DOLPP1	√			up
DONSON	√	√	√	up
DOPEY2	√			up
DOT1L	√			up
DPAGT1	√			up
DPF1	√			up
DPF2	√			up
DPH2	√			up
DPH3	√			up
DPH5	√			up
DPM1	√			up
DPP3	√	√	√	up
DPY19L1	√			up
DPY19L4	√			up
DPY30	√	√	√	up
DPYS		√		down
DPYSL2		√		down
DR1	√			up
DRAP1	√	√	√	up
DRG1	√	√	√	up
DRG2	√			up
DROSHA	√			up
DSC2	√			up
DSCC1	√	√	√	up
DSCR3	√			up
DSEL		√		down
DSG1	√			up
DSG2	√			up
DSN1	√	√	√	up
DSP	√			up
DSTYK		√		down
DTD1	√			up
DTL	√	√	√	up
DTNBP1	√			up
DTX2	√			up
DTX2P1-UPK3BP1-PMS2P11	√			up
DTX3L	√			up
DTYMK	√	√	√	up
DUOX1		√		down
DUOX2		√		down
DUOXA1		√		down
DUS1L	√			up
DUS4L	√	√	√	up
DUSP11	√			up
DUSP12	√			up
DUSP14	√			up
DUSP26	√			down
DUSP3	√			up
DUT	√			up
DVL2	√			up
DVL3	√			up
DYNC1H1	√			up
DYNC1I1	√			up
DYNC1I2	√			up
DYNC1LI1	√			up
DYNC1LI2	√			up
DYNLL1	√			up
DYNLL2	√			up
DYNLRB1	√			up
DYNLT3	√			up
DYRK1A		√		down
DYRK2	√			up
DYX1C1		√		down
E2F1	√	√	√	up
E2F2	√	√	√	up
E2F3	√			up
E2F4	√			up
E2F6	√			up
E2F7	√	√	√	up
E2F8	√	√	√	up
EAF1	√			up
EBNA1BP2	√	√	√	up
EBP	√	√	√	up
ECD	√			up
ECE1	√			up
ECE2	√	√	√	up
ECH1	√			up
ECHDC2		√		down
ECT2	√	√	√	up
EDA2R		√		down
EDC3	√			up
EDEM1		√		down
EDNRB		√		down
EED	√	√	√	up
EEF1E1	√	√	√	up
EEF2K		√		down
EEFSEC	√			up
EEPD1	√			up
EFCAB11	√	√	√	up
EFHD2	√			up
EFNA3	√			up
EFR3A	√			up
EFTUD1	√			up
EFTUD2	√	√	√	up
EGLN1	√			up
EHBP1	√			up
EHD1	√			up
EHD3	√			up
EHD4	√			up
EHHADH	√			up
EHMT1	√			up
EHMT2	√			up
EI24	√			up
EID2	√			up
EIF1	√			up
EIF1AD	√			up
EIF1AX	√			up
EIF1B		√		down
EIF2A	√			up
EIF2AK1	√			up
EIF2AK2	√			up
EIF2B1	√			up
EIF2B2	√	√	√	up
EIF2B3	√	√	√	up
EIF2B4	√			up
EIF2B5	√			up
EIF2D		√		down
EIF2S1	√	√	√	up
EIF2S2	√	√	√	up
EIF3A	√			up
EIF3B	√	√	√	up
EIF3D	√			up
EIF3H	√			up
EIF3I	√	√	√	up
EIF3J	√	√	√	up
EIF3M	√	√	√	up
EIF4A1	√			up
EIF4A3	√	√	√	up
EIF4B		√		down
EIF4E	√			up
EIF4E2	√			up
EIF4EBP1	√	√	√	up
EIF4EBP2		√		down
EIF4ENIF1	√			up
EIF4G1	√			up
EIF4G2	√			up
EIF4G3	√			up
EIF4H	√			up
EIF5	√			up
EIF5A2	√			up
EIF5B	√	√	√	up
EIF6	√			up
ELAC2	√			up
ELAVL1	√			up
ELF1		√		down
ELF2		√		down
ELF4	√			up
ELK1	√			up
ELMO1		√		down
ELMO2	√			up
ELMOD2	√	√	√	up
ELN		√		down
ELOVL1	√			up
ELOVL4	√			up
ELOVL5	√			up
ELOVL6	√			up
ELP4	√			up
EMCN		√		down
EMD	√			up
EME1	√	√	√	up
EML4	√			up
ENAH	√			up
ENAM	√			down
ENO1	√	√	√	up
ENOPH1	√			up
ENOX2	√			up
ENPP1	√			up
ENSA	√			up
ENTPD5	√			up
ENTPD6	√			up
ENTPD7	√			up
ENY2	√			up
EP300	√	√	√	up
EP400	√			up
EPAS1		√		down
EPC1		√		down
EPC2		√		down
EPCAM	√			up
EPHA1	√			up
EPHB2	√			up
EPHB4	√			up
EPHX2		√		down
EPM2AIP1		√		down
EPN1	√			up
EPN2	√			up
EPN3	√			up
EPRS	√			up
EPS15		√		down
EPS15L1	√			up
EPSTI1	√			up
EPT1	√			up
ERAL1	√			up
ERBB4		√		down
ERC1	√			up
ERCC2	√			up
ERCC3	√			up
ERCC4	√			up
ERCC6	√			up
ERCC6L	√	√	√	up
ERCC8	√	√	√	up
ERF	√			up
ERG		√		down
ERGIC2	√			up
ERH	√			up
ERI1	√			up
ERI2	√			up
ERI3	√			up
ERLIN1	√			up
ERLIN2	√			up
ERO1L	√	√	√	up
ERRFI1	√			up
ERVFRD-1		√		down
ERVK3-1	√			up
ESAM		√		down
ESCO1	√			up
ESCO2	√	√	√	up
ESF1	√			up
ESPL1	√	√	√	up
ESRP1	√			up
ESX1	√			up
ESYT1	√			up
ESYT2	√			up
ETAA1	√			up
ETF1	√			up
ETFA	√			up
ETNK1	√			up
ETNK2	√			up
ETV3	√			up
ETV6	√			up
EVI5		√		down
EWSR1	√			up
EXD2	√			up
EXO1	√	√	√	up
EXOC1	√			up
EXOC2	√			up
EXOC3	√			up
EXOC4	√			up
EXOC5	√			up
EXOC6	√			up
EXOC6B	√			up
EXOC7	√			up
EXOSC1	√	√	√	up
EXOSC10	√			up
EXOSC2	√			up
EXOSC3	√			up
EXOSC4	√			up
EXOSC5		√		up
EXOSC8	√			up
EXOSC9	√			up
EXT1	√			up
EXT2	√			up
EXTL3	√			up
EYA3	√			up
EZH1		√		down
EZH2	√	√	√	up
EZR	√			up
F11		√		down
F11R	√			up
F12	√			up
F8		√		down
FABP4		√		down
FADD	√	√	√	up
FADS1	√			up
FADS2	√			up
FAF1	√			up
FAF2	√			up
FAHD1	√			up
FAHD2A	√			up
FAIM	√			up
FAM102A	√			up
FAM103A1	√			up
FAM104A	√	√	√	up
FAM107A		√		down
FAM111A	√			up
FAM111B	√	√	√	up
FAM114A1	√			up
FAM117B		√		down
FAM120A	√			up
FAM120AOS	√			up
FAM120B	√			up
FAM120C	√			up
FAM122A		√		down
FAM122B	√			up
FAM122C	√			up
FAM127B	√			up
FAM131A	√			up
FAM133B	√			up
FAM134A	√			up
FAM134C	√			up
FAM135A	√			up
FAM136A	√	√	√	up
FAM13A-AS1		√		down
FAM13C		√		down
FAM149A		√		down
FAM150B		√		down
FAM160A1	√			up
FAM161A	√			up
FAM162A	√	√	√	up
FAM162B		√		down
FAM168A	√			up
FAM168B	√	√	√	up
FAM169A	√			up
FAM171A2	√			up
FAM171B	√			up
FAM173B	√			up
FAM175B	√			up
FAM184B		√		down
FAM185A	√			up
FAM189B	√			up
FAM192A	√			up
FAM193A	√			up
FAM199X	√			up
FAM200A	√			up
FAM206A	√			up
FAM207A	√	√	√	up
FAM208A	√			up
FAM208B	√			up
FAM20B	√			up
FAM32A	√			up
FAM3A	√			up
FAM3C	√	√	√	up
FAM46C	√			down
FAM49B	√			up
FAM50A	√	√	√	up
FAM53C	√			up
FAM58A	√	√	√	up
FAM60A	√			up
FAM64A	√	√	√	up
FAM73A	√			up
FAM83A		√		up
FAM83D	√	√	√	up
FAM83F		√		up
FAM83G	√			up
FAM83H	√			up
FAM86EP	√			up
FAM91A1	√			up
FAM98A	√	√	√	up
FAM98B	√			up
FANCA	√	√	√	up
FANCB	√	√	√	up
FANCC	√			up
FANCD2	√			up
FANCE	√			up
FANCF	√			up
FANCG	√			up
FANCI	√	√	√	up
FANCL	√	√	√	up
FANCM	√	√	√	up
FAP		√		up
FARP2	√			up
FARSA	√			up
FARSB	√			up
FASTK	√			up
FASTKD2	√			up
FAT3		√		down
FAT4		√		down
FBL	√	√	√	up
FBLN5		√		down
FBN2	√			up
FBRSL1	√			up
FBXL12	√			up
FBXL14	√			up
FBXL18	√			up
FBXL19	√			up
FBXL20	√			up
FBXL3		√		down
FBXL4	√			up
FBXO10	√			up
FBXO11	√			up
FBXO21	√	√	√	up
FBXO22	√			up
FBXO28	√			up
FBXO3	√			up
FBXO30	√			up
FBXO32	√			up
FBXO34	√			up
FBXO36	√			up
FBXO42	√			up
FBXO43	√			up
FBXO45	√			up
FBXO47	√			up
FBXO5	√	√	√	up
FBXO6	√			up
FBXO7	√			up
FBXW2	√			up
FBXW4		√		down
FBXW8	√			up
FCER1A		√		down
FCER2	√			down
FCF1	√			up
FCHO2		√		down
FCRL1	√			down
FDPS	√			up
FECH	√			up
FEM1B	√			up
FEM1C		√		down
FEN1	√	√	√	up
FEZ2	√			up
FGD1	√			up
FGD6	√			up
FGF11	√	√	√	up
FGF14		√		down
FGFR1OP	√	√	√	up
FGFR1OP2		√		up
FGFR4		√		down
FH	√			up
FHL1		√		down
FHL5		√		down
FIBP	√			up
FIGN	√			up
FIGNL1	√			up
FIP1L1	√			up
FITM2	√			up
FIZ1	√			up
FJX1	√			up
FKBP10	√			up
FKBP14	√			up
FKBP1A	√			up
FKBP3	√	√	√	up
FKBP4	√			up
FKBPL	√	√	√	up
FKRP	√			up
FKTN	√			up
FLAD1	√	√	√	up
FLII	√			up
FLJ42969	√			up
FLOT1	√			up
FLVCR1	√			up
FMR1	√			up
FN3KRP	√			up
FNBP1L	√			up
FNDC3B	√			up
FNIP2		√		down
FNTA	√			up
FOLR1		√		down
FOPNL	√			up
FOSL1	√			up
FOXA1	√			up
FOXD2	√			up
FOXD3	√			up
FOXF1		√		down
FOXF2		√		down
FOXJ3	√			up
FOXK1	√			up
FOXK2	√			up
FOXM1	√	√	√	up
FOXO4		√		down
FOXRED1	√			up
FOXRED2	√			up
FPGT	√			up
FRAT1		√		down
FRG1	√			up
FRK	√			up
FRMD3		√		down
FRMD4B		√		down
FRMD5	√			up
FRMD8	√			up
FRRS1	√			up
FRY		√		down
FRYL	√			up
FSCN1	√			up
FTH1	√			up
FTSJ1	√	√	√	up
FTSJ2	√			up
FTSJ3	√	√	√	up
FUBP1	√			up
FUBP3	√			up
FUCA2	√			up
FUNDC1	√			up
FUS	√			up
FUT11		√		up
FXR1	√			up
FXYD1		√		down
FYCO1		√		down
FYTTD1	√			up
FZR1	√			up
G2E3	√	√	√	up
G3BP1	√			up
G3BP2	√			up
G6PC3	√			up
G6PD	√			up
GABPB1	√			up
GABRQ	√			up
GALK1	√	√	√	up
GALK2	√	√	√	up
GALM	√			up
GALNS	√			up
GALNT1	√			up
GALNT2	√			up
GALNT3	√			up
GALNT6	√			up
GANAB	√			up
GANC		√		down
GAPDH	√	√	√	up
GAR1	√	√	√	up
GARS	√	√	√	up
GART	√	√	√	up
GAS2L1	√			up
GAS2L3	√			up
GATAD1	√			up
GATAD2A	√			up
GATAD2B		√		down
GATC	√	√	√	up
GATS	√			up
GBA	√			up
GBAS	√			up
GBE1	√			up
GBF1	√			up
GBP5		√		up
GBX2	√			up
GCA	√			up
GCC1	√			up
GCLC	√			up
GCLM	√			up
GCN1L1	√			up
GCNT2	√			up
GDAP1	√			up
GDAP2	√			up
GDF10		√		down
GDI1	√			up
GDI2	√			up
GDPD1	√			up
GEMIN2	√			up
GEMIN5	√			up
GEMIN6	√	√	√	up
GEMIN7	√			up
GEMIN8P4	√			up
GEN1	√			up
GET4	√	√	√	up
GFM1	√	√	√	up
GFOD2	√			up
GFPT1	√			up
GFRA1	√	√	√	down
GFRA2		√		down
GGA3	√			up
GGCT	√			up
GGH	√	√	√	up
GGNBP2	√			up
GGPS1	√			up
GGT6		√		down
GIGYF2	√	√	√	up
GINS1	√			up
GINS2	√	√	√	up
GINS3	√	√	√	up
GINS4	√	√	√	up
GIPC1	√			up
GIT1	√			up
GK5	√			up
GKN2		√		down
GLA	√			up
GLE1	√			up
GLG1	√			up
GLMN	√			up
GLO1	√			up
GLOD4	√			up
GLRX2	√			up
GLRX3	√	√	√	up
GLRX5	√	√	√	up
GLTP	√			up
GLYR1	√	√	√	up
GMCL1	√			up
GMEB1	√			up
GMEB2	√			up
GMFB	√	√	√	up
GMNN	√	√	√	up
GMPPA	√			up
GMPS	√	√	√	up
GNA11	√			up
GNA12	√			up
GNA13	√			up
GNAI3	√	√	√	up
GNAQ		√		down
GNAS	√			up
GNB1	√			up
GNB2	√			up
GNB5	√			up
GNG4	√			up
GNG7	√	√	√	down
GNL1	√			up
GNL2	√	√	√	up
GNL3L	√			up
GNPDA1	√			up
GNPDA2	√			up
GNPNAT1	√	√	√	up
GOLGA1	√			up
GOLGA2	√			up
GOLGA3	√			up
GOLGA5	√	√	√	up
GOLGA7	√			up
GOLIM4	√			up
GOLM1	√			up
GOLPH3	√			up
GOLT1B	√			up
GOPC	√			up
GORASP2	√			up
GOSR1	√			up
GOSR2	√	√	√	up
[truncated: 4,009 more rows]
