# Supplementary material for: Pan-cancer analysis identifies proteasome 26S subunit, ATPase (PSMC) family genes, and related signatures associated with prognosis, immune profile, and therapeutic response in lung adenocarcinoma
Source: Front Genet. 2023 Jan 9;13:1017866. doi: 10.3389/fgene.2022.1017866 (PMC9868736; doi:10.3389/fgene.2022.1017866)
Supplement: Supplementary file 10 [file Table4.XLSX]

## Sheet: 工作表 1
LASSO	CoxBOOST	SURV_RF
AHSA1	AHSA1	ARNTL2
ALDOA	ALDOA	C1QTNF6
C1QTNF6	C1QTNF6	GAPDH
FAM207A	FAM207A	GNPNAT1
GNG7	GNG7	GPX8
GNPNAT1	GNPNAT1	LDHA
GRIA1	GRIA1	METTL7A
LDHA	LDHA	PLEK2
LYPD3	LYPD3	SEC61G
PLEK2	PLEK2	SLC16A3
PSMA4	PSMB7	SLC2A1
PSMB7	SEC61G	VDAC2
SEC61G	AHSA1	ARNTL2
