# Supplementary material for: Pan-cancer analysis identifies proteasome 26S subunit, ATPase (PSMC) family genes, and related signatures associated with prognosis, immune profile, and therapeutic response in lung adenocarcinoma
Source: Front Genet. 2023 Jan 9;13:1017866. doi: 10.3389/fgene.2022.1017866 (PMC9868736; doi:10.3389/fgene.2022.1017866)
Supplement: Supplementary file 11 [file Table1.XLSX]

## Sheet: Sheet1
Title	Model name	Formula	PMID
The Comprehensive Analysis Identified an Autophagy Signature for the Prognosis and the Immunotherapy Efficiency Prediction in Lung Adenocarcinoma.	Li 2022 Autophagy score	ATscore=(−0.0923∗DRAM1(geneexpressionlevel))+0.4621∗ITGB1+(−0.2977∗CCR2)	35529878
CD8 T Cell-Associated Gene Signature Correlates With Prognosis Risk and Immunotherapy Response in Patients With Lung Adenocarcinoma.	Zhang 2022 CD8T score	RiskScore=−0.103∗BEX5−0.092∗CD69−0.695∗HEMGN−0.042∗MAL−0.279∗PPP1R13B−0.189∗ZNF540+0.017∗AGMAT+0.073∗DVL3+0.119∗SMAGP+0.151∗STRN4	35273597
Clinical Significance and Immunometabolism Landscapes of a Novel Recurrence-Associated Lipid Metabolism Signature In Early-Stage Lung Adenocarcinoma: A Comprehensive Analysis.	Zhu 2022 lipid metabolism	Risk score = (0.269752653768969 * LDHA) + (0.114984371234971 * NSDHL) + (0.0310569577143764 * TP53INP2) + (0.17593670859331 * FLT1) + (0.103773854013971 * IRS1) + (0.133274629300893 * ELOVL7) + (0.0763835280754936 * AGPS) + (0.00688026723004499 * FHL2) + (0.549703365193899 * MED6) + (0.109916205934083 * PLIN3) + (0.0437103013689035 * VDAC1) + (0.160609136698149 * SULT2B1).	35222371
Clinical Significance and Immunologic Landscape of a Five-IL(R)-Based Signature in Lung Adenocarcinoma.	Fan 2021 IL	risk score= −0.09948*IL7R + −0.51191*IL5RA + 0.09591*IL20RB + 0.28446*IL11 + 0.2596*IL22RA1.	34497605
Identification of a costimulatory molecule-based signature for predicting prognosis risk and immunotherapy response in patients with lung adenocarcinoma.	Zhang 2020 costimulatory molecule	risk score = (−0.1075× CD40LG) + (0.1418× TNFRSF6B) + (−0.1603× TNFSF13) + (−0.1069× TNFRSF13C) + (−0.0803× TNFRSF19).	33457102
Identification and Validation of the Pyroptosis-Related Molecular Subtypes of Lung Adenocarcinoma by Bioinformatics and Machine Learning.	Liu 2021 Pyroptosis	Risk Score= 1.35299×ZSCAN5B + 0.18929×E2F7 + -0.50357×OR2A7 + 0.21535×GLI2 + -0.11685×EIF2AK3 + 0.39199×SRGAP1 + -0.30320×RUBCNL + 0.08238×EMC6	34805165
A seven-gene prognostic signature predicts overall survival of patients with lung adenocarcinoma (LUAD).	Al-Dherasi 2021	𝐑𝐢𝐬𝐤𝐬𝐜𝐨𝐫𝐞=(−0.3658∗𝐄𝐱𝐩𝐆𝐑𝐈𝐀1)+(0.5701∗𝐄𝐱𝐩𝐔𝐂𝐍2)+(−0.601∗𝐄𝐱𝐩𝐏𝐊𝐇𝐃1𝐋1)+(0.2192∗𝐄𝐱𝐩𝐑𝐈𝐌𝐒2)+(−0.3617∗𝐄𝐱𝐩𝐏𝐆𝐌5)+(−0.6036∗𝐄𝐱𝐩𝐂𝐋𝐈𝐂6)+(1.1686∗𝐄𝐱𝐩𝐂𝐀𝐕𝐈𝐍2)	34092242
