# Supplementary material for: Pan-cancer analysis identifies proteasome 26S subunit, ATPase (PSMC) family genes, and related signatures associated with prognosis, immune profile, and therapeutic response in lung adenocarcinoma
Source: Front Genet. 2023 Jan 9;13:1017866. doi: 10.3389/fgene.2022.1017866 (PMC9868736; doi:10.3389/fgene.2022.1017866)
Supplement: Supplementary file 13 [file Table5.XLSX]

## Sheet: 工作表 1
	ID	high_alter	high_wt	low_alter	low_wt	or	pval	ci_low	ci_up
1	Amp11q14.1	86	165	72	171	1.23734	0.289274	0.832511	1.84248
2	Amp12p12.1	112	139	62	181	2.34814	9.21178e-06	1.58018	3.5104
3	Amp12q14.1	97	154	62	181	1.83656	0.00203801	1.23046	2.7546
4	Amp12q15	99	152	63	180	1.85857	0.00155036	1.24763	2.78213
5	Amp14q13.3	128	123	95	148	1.61958	0.00876688	1.11648	2.35498
6	Amp19q12	68	183	58	185	1.18482	0.470003	0.774423	1.81673
7	Amp20q13.2	118	133	113	130	1.02066	0.928312	0.70568	1.47645
8	Amp3q26.2	97	154	62	181	1.83656	0.00203801	1.23046	2.7546
9	Amp5p15.33	158	93	162	81	0.849746	0.397972	0.576722	1.25048
10	Amp6p21.1	83	168	96	147	0.756948	0.160187	0.514788	1.1113
11	Amp8p11.21	76	175	83	160	0.837482	0.386449	0.563439	1.24352
12	Amp8q12.3	128	123	113	130	1.19677	0.323652	0.827948	1.73133
13	Amp8q21.13	149	102	118	125	1.54602	0.0188528	1.06706	2.24454
14	Amp8q22.3	151	100	129	114	1.33362	0.122991	0.91927	1.93729
15	Amp8q24.21	173	78	140	103	1.6301	0.0115857	1.10957	2.40166
16	Del17p13.3	158	93	111	132	2.01742	0.000143639	1.3878	2.94229
17	Del19p13.3	150	101	125	118	1.40099	0.0701719	0.966429	2.0342
18	Del4q34.3	102	149	82	161	1.34326	0.114977	0.916698	1.97215
19	Del8p23.3	134	117	100	143	1.63616	0.00693956	1.12932	2.3758
20	Del9p21.3	155	96	122	121	1.59976	0.0111275	1.10207	2.32742
21	Del9p23	144	107	125	118	1.2698	0.206069	0.877169	1.84026
